# Supplementary material for: Treg and neutrophil extracellular trap interaction contributes to the development of immunosuppression in sepsis
Source: JCI Insight. 2024 Jun 18;9(14):e180132. doi: 10.1172/jci.insight.180132 (PMC11383165; doi:10.1172/jci.insight.180132)
Supplement: Supporting data values [file jciinsight-9-180132-s149.xlsx]

## Sheet: Figure1A
Hc	Sepsis
343.712	1061.53
352.21	1007.26
367.33	1234.88
367.036	1784.67
409.876	1100.16
405.914	953.728
395.932	1004.07
426.732	1784.67
420.922	1227.46
382.548	1589.67
365.216	1018.1
349.452	1203.74
391.41	1263.65
442.398	1264.02
430.498	1234.71
336.6	1191.24
285.836	1193.97
357.74	810.525
324.49	1363.84
367.624	1059.71

## Sheet: Figure1B
HC	Sepsis
1.46148	8.75038
1.27636	8.36419
1.19197	8.82295
1.41035	4.46856
1.32503	6.92309
1.12944	8.15683
1.55542	4.9999
1.29946	5.65824
2.67226	4.51781
1.36415	6.0885
1.84279	3.4318
1.58869	4.69665
1.69495	6.74166
1.66107	8.76075
1.5816	5.07766
1.60255	8.90071
1.42298	8.67262
1.32164	8.68299
1.28068	7.78101
1.24279	6.27771

## Sheet: Figure1C
MPO-DNA	APACHEⅡ
8.75038	22
8.36419	31
8.82295	24
4.46856	28
3.37996	20
3.38774	13
4.9999	12
5.65824	15
6.0885	19
3.4318	14
3.09745	10
8.76075	26
5.07766	11
8.90071	20
1.85074	6
2.43651	15
8.15683	23
6.74166	22
2.97044	11

## Sheet: Figure1D
Sham	CLP
14.5794	37.5944
19.9219	32.1239
8.72301	57.0485
7.72199	50.5189
5.34237	57.7776

## Sheet: Figure1E
Sham	CLP
1.79	2.74
1.84	2.79
1.74	2.46
1.45	2.24
2.01	2.86

## Sheet: Figure1K
CK-MB			ALT			AST			BUN
Sham	CLP		Sham	CLP		Sham	CLP		Sham	CLP
210.229	335.783		31.684	38.836		84.479	142.295		16.447	21.414
217.929	494.406		23.069	67.483		97.189	290.609		16.752	20.35
234.547	382.368		25.659	38.746		90.283	144.376		16.007	20.068
227.134	438.387		23.405	35.004		70.711	109.013		18.693	25.798
218.123	385.784		30.442	36.584		75.473	118.144		19.076	27.375

## Sheet: Figure2B
Sham	CLP
49.1	26.4
49.9	33.6
44.2	33
42.8	38.9
41.7	37.4

## Sheet: Figure2C
Sham	CLP
2.24	7.3
5.28	10.1
7.44	9.57
5.2	9.53
5.6	13

## Sheet: Figure2D
Sham	CLP
16	9.78
12.3	9.52
20.3	8.36
35.5	4.18
15.7	8.67

## Sheet: Figure2E
Sham	CLP
3.24	14.1
5.68	16.2
5.71	10.9
3.75	19.3
3.68	14

[truncated: 35 more sheets: Figure2F, Figure2G, Figure2I, Figure3A, Figure3C, Figure3D, Figure3E, Figure3F, Figure4C, Figure4D, Figure4F, Figure5D, Figure5E, Figure5F, Figure5G, Figure6A, Figure6B, Figure6C, Figure6D, Figure6E …]
